# Supplementary material for: Mechanical validation of 3D-printed orthopaedic surrogate models for screw insertion training
Source: Eur J Orthop Surg Traumatol. 2026 May 11;36(1):192. doi: 10.1007/s00590-026-04766-2 (PMC13161287; doi:10.1007/s00590-026-04766-2)
Supplement: Supplementary file 1 — Supplementary Material 1 [file 590_2026_4766_MOESM1_ESM.step]

ISO-10303-21;
HEADER;
/* Generated by software containing ST-Developer
 * from STEP Tools, Inc. (www.steptools.com) 
 */

FILE_DESCRIPTION(
/* description */ (''),
/* implementation_level */ '2;1');

FILE_NAME(
/* name */ 'block for 3d printing.step',
/* time_stamp */ '2026-04-11T17:36:46-05:00',
/* author */ (''),
/* organization */ (''),
/* preprocessor_version */ 'ST-DEVELOPER v20.1',
/* originating_system */ 'Autodesk Translation Framework v14.24.0.0',
/* authorisation */ '');

FILE_SCHEMA (('AUTOMOTIVE_DESIGN { 1 0 10303 214 3 1 1 }'));
ENDSEC;

DATA;
#10=MECHANICAL_DESIGN_GEOMETRIC_PRESENTATION_REPRESENTATION('',(#13,#14,
#15,#16,#17,#18,#19),#542);
#11=SHAPE_REPRESENTATION_RELATIONSHIP('SRR','None',#549,#12);
#12=ADVANCED_BREP_SHAPE_REPRESENTATION('',(#20,#21,#22,#23,#24,#25,#26),
#541);
#13=STYLED_ITEM('',(#558),#20);
#14=STYLED_ITEM('',(#558),#21);
#15=STYLED_ITEM('',(#558),#22);
#16=STYLED_ITEM('',(#558),#23);
#17=STYLED_ITEM('',(#558),#24);
#18=STYLED_ITEM('',(#558),#25);
#19=STYLED_ITEM('',(#558),#26);
#20=MANIFOLD_SOLID_BREP('all solid',#300);
#21=MANIFOLD_SOLID_BREP('hole4',#301);
#22=MANIFOLD_SOLID_BREP('hole1',#302);
#23=MANIFOLD_SOLID_BREP('hole5',#303);
#24=MANIFOLD_SOLID_BREP('hole3',#304);
#25=MANIFOLD_SOLID_BREP('hole2',#305);
#26=MANIFOLD_SOLID_BREP('hole6',#306);
#27=CIRCLE('',#325,3.59649565897662);
#28=CIRCLE('',#326,3.59649565897662);
#29=CIRCLE('',#330,11.3);
#30=CIRCLE('',#331,11.3);
#31=CIRCLE('',#335,11.3);
#32=CIRCLE('',#336,11.3);
#33=CIRCLE('',#340,11.3);
#34=CIRCLE('',#341,11.3);
#35=CIRCLE('',#345,11.3);
#36=CIRCLE('',#346,11.3);
#37=CIRCLE('',#350,11.3);
#38=CIRCLE('',#351,11.3);
#39=CIRCLE('',#355,11.3);
#40=CIRCLE('',#356,11.3);
#41=CYLINDRICAL_SURFACE('',#324,3.59649565897662);
#42=CYLINDRICAL_SURFACE('',#329,11.3);
#43=CYLINDRICAL_SURFACE('',#334,11.3);
#44=CYLINDRICAL_SURFACE('',#339,11.3);
#45=CYLINDRICAL_SURFACE('',#344,11.3);
#46=CYLINDRICAL_SURFACE('',#349,11.3);
#47=CYLINDRICAL_SURFACE('',#354,11.3);
#48=FACE_OUTER_BOUND('',#73,.T.);
#49=FACE_OUTER_BOUND('',#74,.T.);
#50=FACE_OUTER_BOUND('',#75,.T.);
#51=FACE_OUTER_BOUND('',#76,.T.);
#52=FACE_OUTER_BOUND('',#77,.T.);
#53=FACE_OUTER_BOUND('',#78,.T.);
#54=FACE_OUTER_BOUND('',#79,.T.);
#55=FACE_OUTER_BOUND('',#80,.T.);
#56=FACE_OUTER_BOUND('',#81,.T.);
#57=FACE_OUTER_BOUND('',#82,.T.);
#58=FACE_OUTER_BOUND('',#83,.T.);
#59=FACE_OUTER_BOUND('',#84,.T.);
#60=FACE_OUTER_BOUND('',#85,.T.);
#61=FACE_OUTER_BOUND('',#86,.T.);
#62=FACE_OUTER_BOUND('',#87,.T.);
#63=FACE_OUTER_BOUND('',#88,.T.);
#64=FACE_OUTER_BOUND('',#89,.T.);
#65=FACE_OUTER_BOUND('',#90,.T.);
#66=FACE_OUTER_BOUND('',#91,.T.);
#67=FACE_OUTER_BOUND('',#92,.T.);
#68=FACE_OUTER_BOUND('',#93,.T.);
#69=FACE_OUTER_BOUND('',#94,.T.);
#70=FACE_OUTER_BOUND('',#95,.T.);
#71=FACE_OUTER_BOUND('',#96,.T.);
#72=FACE_OUTER_BOUND('',#97,.T.);
#73=EDGE_LOOP('',(#191,#192,#193,#194));
#74=EDGE_LOOP('',(#195,#196,#197,#198));
#75=EDGE_LOOP('',(#199,#200,#201,#202));
#76=EDGE_LOOP('',(#203,#204,#205,#206));
#77=EDGE_LOOP('',(#207,#208,#209,#210));
#78=EDGE_LOOP('',(#211,#212,#213,#214,#215));
#79=EDGE_LOOP('',(#216,#217,#218,#219,#220));
#80=EDGE_LOOP('',(#221,#222,#223,#224));
#81=EDGE_LOOP('',(#225));
#82=EDGE_LOOP('',(#226));
#83=EDGE_LOOP('',(#227,#228,#229,#230));
#84=EDGE_LOOP('',(#231));
#85=EDGE_LOOP('',(#232));
#86=EDGE_LOOP('',(#233,#234,#235,#236));
#87=EDGE_LOOP('',(#237));
#88=EDGE_LOOP('',(#238));
#89=EDGE_LOOP('',(#239,#240,#241,#242));
#90=EDGE_LOOP('',(#243));
#91=EDGE_LOOP('',(#244));
#92=EDGE_LOOP('',(#245,#246,#247,#248));
#93=EDGE_LOOP('',(#249));
#94=EDGE_LOOP('',(#250));
#95=EDGE_LOOP('',(#251,#252,#253,#254));
#96=EDGE_LOOP('',(#255));
#97=EDGE_LOOP('',(#256));
#98=LINE('',#462,#117);
#99=LINE('',#464,#118);
#100=LINE('',#466,#119);
#101=LINE('',#467,#120);
#102=LINE('',#470,#121);
#103=LINE('',#472,#122);
#104=LINE('',#473,#123);
#105=LINE('',#476,#124);
#106=LINE('',#478,#125);
#107=LINE('',#479,#126);
#108=LINE('',#482,#127);
#109=LINE('',#484,#128);
#110=LINE('',#485,#129);
#111=LINE('',#495,#130);
#112=LINE('',#503,#131);
#113=LINE('',#511,#132);
#114=LINE('',#519,#133);
#115=LINE('',#527,#134);
#116=LINE('',#535,#135);
#117=VECTOR('',#363,10.);
#118=VECTOR('',#364,10.);
#119=VECTOR('',#365,10.);
#120=VECTOR('',#366,10.);
#121=VECTOR('',#369,10.);
#122=VECTOR('',#370,10.);
#123=VECTOR('',#371,10.);
#124=VECTOR('',#374,10.);
#125=VECTOR('',#375,10.);
#126=VECTOR('',#376,10.);
#127=VECTOR('',#379,10.);
#128=VECTOR('',#380,10.);
#129=VECTOR('',#381,10.);
#130=VECTOR('',#396,11.3);
#131=VECTOR('',#407,11.3);
#132=VECTOR('',#418,11.3);
#133=VECTOR('',#429,11.3);
#134=VECTOR('',#440,11.3);
#135=VECTOR('',#451,11.3);
#136=VERTEX_POINT('',#460);
#137=VERTEX_POINT('',#461);
#138=VERTEX_POINT('',#463);
#139=VERTEX_POINT('',#465);
#140=VERTEX_POINT('',#469);
#141=VERTEX_POINT('',#471);
#142=VERTEX_POINT('',#475);
#143=VERTEX_POINT('',#477);
#144=VERTEX_POINT('',#481);
#145=VERTEX_POINT('',#483);
#146=VERTEX_POINT('',#492);
#147=VERTEX_POINT('',#494);
#148=VERTEX_POINT('',#500);
#149=VERTEX_POINT('',#502);
#150=VERTEX_POINT('',#508);
#151=VERTEX_POINT('',#510);
#152=VERTEX_POINT('',#516);
#153=VERTEX_POINT('',#518);
#154=VERTEX_POINT('',#524);
#155=VERTEX_POINT('',#526);
#156=VERTEX_POINT('',#532);
#157=VERTEX_POINT('',#534);
#158=EDGE_CURVE('',#136,#137,#98,.T.);
#159=EDGE_CURVE('',#138,#137,#99,.T.);
#160=EDGE_CURVE('',#139,#138,#100,.T.);
#161=EDGE_CURVE('',#139,#136,#101,.T.);
#162=EDGE_CURVE('',#137,#140,#102,.T.);
#163=EDGE_CURVE('',#141,#140,#103,.T.);
#164=EDGE_CURVE('',#138,#141,#104,.T.);
#165=EDGE_CURVE('',#140,#142,#105,.T.);
#166=EDGE_CURVE('',#143,#142,#106,.T.);
#167=EDGE_CURVE('',#141,#143,#107,.T.);
#168=EDGE_CURVE('',#142,#144,#108,.T.);
#169=EDGE_CURVE('',#145,#144,#109,.T.);
#170=EDGE_CURVE('',#143,#145,#110,.T.);
#171=EDGE_CURVE('',#144,#136,#27,.T.);
#172=EDGE_CURVE('',#139,#145,#28,.T.);
#173=EDGE_CURVE('',#146,#146,#29,.T.);
#174=EDGE_CURVE('',#146,#147,#111,.T.);
#175=EDGE_CURVE('',#147,#147,#30,.T.);
#176=EDGE_CURVE('',#148,#148,#31,.T.);
#177=EDGE_CURVE('',#148,#149,#112,.T.);
#178=EDGE_CURVE('',#149,#149,#32,.T.);
#179=EDGE_CURVE('',#150,#150,#33,.T.);
#180=EDGE_CURVE('',#150,#151,#113,.T.);
#181=EDGE_CURVE('',#151,#151,#34,.T.);
#182=EDGE_CURVE('',#152,#152,#35,.T.);
#183=EDGE_CURVE('',#152,#153,#114,.T.);
#184=EDGE_CURVE('',#153,#153,#36,.T.);
#185=EDGE_CURVE('',#154,#154,#37,.T.);
#186=EDGE_CURVE('',#154,#155,#115,.T.);
#187=EDGE_CURVE('',#155,#155,#38,.T.);
#188=EDGE_CURVE('',#156,#156,#39,.T.);
#189=EDGE_CURVE('',#156,#157,#116,.T.);
#190=EDGE_CURVE('',#157,#157,#40,.T.);
#191=ORIENTED_EDGE('',*,*,#158,.T.);
#192=ORIENTED_EDGE('',*,*,#159,.F.);
#193=ORIENTED_EDGE('',*,*,#160,.F.);
#194=ORIENTED_EDGE('',*,*,#161,.T.);
#195=ORIENTED_EDGE('',*,*,#162,.T.);
#196=ORIENTED_EDGE('',*,*,#163,.F.);
#197=ORIENTED_EDGE('',*,*,#164,.F.);
#198=ORIENTED_EDGE('',*,*,#159,.T.);
#199=ORIENTED_EDGE('',*,*,#165,.T.);
#200=ORIENTED_EDGE('',*,*,#166,.F.);
#201=ORIENTED_EDGE('',*,*,#167,.F.);
#202=ORIENTED_EDGE('',*,*,#163,.T.);
#203=ORIENTED_EDGE('',*,*,#168,.T.);
#204=ORIENTED_EDGE('',*,*,#169,.F.);
#205=ORIENTED_EDGE('',*,*,#170,.F.);
#206=ORIENTED_EDGE('',*,*,#166,.T.);
#207=ORIENTED_EDGE('',*,*,#171,.T.);
#208=ORIENTED_EDGE('',*,*,#161,.F.);
#209=ORIENTED_EDGE('',*,*,#172,.T.);
#210=ORIENTED_EDGE('',*,*,#169,.T.);
#211=ORIENTED_EDGE('',*,*,#164,.T.);
#212=ORIENTED_EDGE('',*,*,#167,.T.);
#213=ORIENTED_EDGE('',*,*,#170,.T.);
#214=ORIENTED_EDGE('',*,*,#172,.F.);
#215=ORIENTED_EDGE('',*,*,#160,.T.);
#216=ORIENTED_EDGE('',*,*,#165,.F.);
#217=ORIENTED_EDGE('',*,*,#162,.F.);
#218=ORIENTED_EDGE('',*,*,#158,.F.);
#219=ORIENTED_EDGE('',*,*,#171,.F.);
#220=ORIENTED_EDGE('',*,*,#168,.F.);
#221=ORIENTED_EDGE('',*,*,#173,.T.);
#222=ORIENTED_EDGE('',*,*,#174,.T.);
#223=ORIENTED_EDGE('',*,*,#175,.F.);
#224=ORIENTED_EDGE('',*,*,#174,.F.);
#225=ORIENTED_EDGE('',*,*,#175,.T.);
#226=ORIENTED_EDGE('',*,*,#173,.F.);
#227=ORIENTED_EDGE('',*,*,#176,.T.);
#228=ORIENTED_EDGE('',*,*,#177,.T.);
#229=ORIENTED_EDGE('',*,*,#178,.F.);
#230=ORIENTED_EDGE('',*,*,#177,.F.);
#231=ORIENTED_EDGE('',*,*,#178,.T.);
#232=ORIENTED_EDGE('',*,*,#176,.F.);
#233=ORIENTED_EDGE('',*,*,#179,.T.);
#234=ORIENTED_EDGE('',*,*,#180,.T.);
#235=ORIENTED_EDGE('',*,*,#181,.F.);
#236=ORIENTED_EDGE('',*,*,#180,.F.);
#237=ORIENTED_EDGE('',*,*,#181,.T.);
#238=ORIENTED_EDGE('',*,*,#179,.F.);
#239=ORIENTED_EDGE('',*,*,#182,.T.);
#240=ORIENTED_EDGE('',*,*,#183,.T.);
#241=ORIENTED_EDGE('',*,*,#184,.F.);
#242=ORIENTED_EDGE('',*,*,#183,.F.);
#243=ORIENTED_EDGE('',*,*,#184,.T.);
#244=ORIENTED_EDGE('',*,*,#182,.F.);
#245=ORIENTED_EDGE('',*,*,#185,.T.);
#246=ORIENTED_EDGE('',*,*,#186,.T.);
#247=ORIENTED_EDGE('',*,*,#187,.F.);
#248=ORIENTED_EDGE('',*,*,#186,.F.);
#249=ORIENTED_EDGE('',*,*,#187,.T.);
#250=ORIENTED_EDGE('',*,*,#185,.F.);
#251=ORIENTED_EDGE('',*,*,#188,.T.);
#252=ORIENTED_EDGE('',*,*,#189,.T.);
#253=ORIENTED_EDGE('',*,*,#190,.F.);
#254=ORIENTED_EDGE('',*,*,#189,.F.);
#255=ORIENTED_EDGE('',*,*,#190,.T.);
#256=ORIENTED_EDGE('',*,*,#188,.F.);
#257=PLANE('',#320);
#258=PLANE('',#321);
#259=PLANE('',#322);
#260=PLANE('',#323);
#261=PLANE('',#327);
#262=PLANE('',#328);
#263=PLANE('',#332);
#264=PLANE('',#333);
#265=PLANE('',#337);
#266=PLANE('',#338);
#267=PLANE('',#342);
#268=PLANE('',#343);
#269=PLANE('',#347);
#270=PLANE('',#348);
#271=PLANE('',#352);
#272=PLANE('',#353);
#273=PLANE('',#357);
#274=PLANE('',#358);
#275=ADVANCED_FACE('',(#48),#257,.T.);
#276=ADVANCED_FACE('',(#49),#258,.T.);
#277=ADVANCED_FACE('',(#50),#259,.T.);
#278=ADVANCED_FACE('',(#51),#260,.T.);
#279=ADVANCED_FACE('',(#52),#41,.F.);
#280=ADVANCED_FACE('',(#53),#261,.T.);
#281=ADVANCED_FACE('',(#54),#262,.T.);
#282=ADVANCED_FACE('',(#55),#42,.T.);
#283=ADVANCED_FACE('',(#56),#263,.T.);
#284=ADVANCED_FACE('',(#57),#264,.T.);
#285=ADVANCED_FACE('',(#58),#43,.T.);
#286=ADVANCED_FACE('',(#59),#265,.T.);
#287=ADVANCED_FACE('',(#60),#266,.T.);
#288=ADVANCED_FACE('',(#61),#44,.T.);
#289=ADVANCED_FACE('',(#62),#267,.T.);
#290=ADVANCED_FACE('',(#63),#268,.T.);
#291=ADVANCED_FACE('',(#64),#45,.T.);
#292=ADVANCED_FACE('',(#65),#269,.T.);
#293=ADVANCED_FACE('',(#66),#270,.T.);
#294=ADVANCED_FACE('',(#67),#46,.T.);
#295=ADVANCED_FACE('',(#68),#271,.T.);
#296=ADVANCED_FACE('',(#69),#272,.T.);
#297=ADVANCED_FACE('',(#70),#47,.T.);
#298=ADVANCED_FACE('',(#71),#273,.T.);
#299=ADVANCED_FACE('',(#72),#274,.T.);
#300=CLOSED_SHELL('',(#275,#276,#277,#278,#279,#280,#281));
#301=CLOSED_SHELL('',(#282,#283,#284));
#302=CLOSED_SHELL('',(#285,#286,#287));
#303=CLOSED_SHELL('',(#288,#289,#290));
#304=CLOSED_SHELL('',(#291,#292,#293));
#305=CLOSED_SHELL('',(#294,#295,#296));
#306=CLOSED_SHELL('',(#297,#298,#299));
#307=DERIVED_UNIT_ELEMENT(#309,1.);
#308=DERIVED_UNIT_ELEMENT(#544,-3.);
#309=(
MASS_UNIT()
NAMED_UNIT(*)
SI_UNIT(.KILO.,.GRAM.)
);
#310=DERIVED_UNIT((#307,#308));
#311=MEASURE_REPRESENTATION_ITEM('density measure',
POSITIVE_RATIO_MEASURE(7850.),#310);
#312=PROPERTY_DEFINITION_REPRESENTATION(#317,#314);
#313=PROPERTY_DEFINITION_REPRESENTATION(#318,#315);
#314=REPRESENTATION('material name',(#316),#541);
#315=REPRESENTATION('density',(#311),#541);
#316=DESCRIPTIVE_REPRESENTATION_ITEM('Steel','Steel');
#317=PROPERTY_DEFINITION('material property','material name',#551);
#318=PROPERTY_DEFINITION('material property','density of part',#551);
#319=AXIS2_PLACEMENT_3D('',#458,#359,#360);
#320=AXIS2_PLACEMENT_3D('',#459,#361,#362);
#321=AXIS2_PLACEMENT_3D('',#468,#367,#368);
#322=AXIS2_PLACEMENT_3D('',#474,#372,#373);
#323=AXIS2_PLACEMENT_3D('',#480,#377,#378);
#324=AXIS2_PLACEMENT_3D('',#486,#382,#383);
#325=AXIS2_PLACEMENT_3D('',#487,#384,#385);
#326=AXIS2_PLACEMENT_3D('',#488,#386,#387);
#327=AXIS2_PLACEMENT_3D('',#489,#388,#389);
#328=AXIS2_PLACEMENT_3D('',#490,#390,#391);
#329=AXIS2_PLACEMENT_3D('',#491,#392,#393);
#330=AXIS2_PLACEMENT_3D('',#493,#394,#395);
#331=AXIS2_PLACEMENT_3D('',#496,#397,#398);
#332=AXIS2_PLACEMENT_3D('',#497,#399,#400);
#333=AXIS2_PLACEMENT_3D('',#498,#401,#402);
#334=AXIS2_PLACEMENT_3D('',#499,#403,#404);
#335=AXIS2_PLACEMENT_3D('',#501,#405,#406);
#336=AXIS2_PLACEMENT_3D('',#504,#408,#409);
#337=AXIS2_PLACEMENT_3D('',#505,#410,#411);
#338=AXIS2_PLACEMENT_3D('',#506,#412,#413);
#339=AXIS2_PLACEMENT_3D('',#507,#414,#415);
#340=AXIS2_PLACEMENT_3D('',#509,#416,#417);
#341=AXIS2_PLACEMENT_3D('',#512,#419,#420);
#342=AXIS2_PLACEMENT_3D('',#513,#421,#422);
#343=AXIS2_PLACEMENT_3D('',#514,#423,#424);
#344=AXIS2_PLACEMENT_3D('',#515,#425,#426);
#345=AXIS2_PLACEMENT_3D('',#517,#427,#428);
#346=AXIS2_PLACEMENT_3D('',#520,#430,#431);
#347=AXIS2_PLACEMENT_3D('',#521,#432,#433);
#348=AXIS2_PLACEMENT_3D('',#522,#434,#435);
#349=AXIS2_PLACEMENT_3D('',#523,#436,#437);
#350=AXIS2_PLACEMENT_3D('',#525,#438,#439);
#351=AXIS2_PLACEMENT_3D('',#528,#441,#442);
#352=AXIS2_PLACEMENT_3D('',#529,#443,#444);
#353=AXIS2_PLACEMENT_3D('',#530,#445,#446);
#354=AXIS2_PLACEMENT_3D('',#531,#447,#448);
#355=AXIS2_PLACEMENT_3D('',#533,#449,#450);
#356=AXIS2_PLACEMENT_3D('',#536,#452,#453);
#357=AXIS2_PLACEMENT_3D('',#537,#454,#455);
#358=AXIS2_PLACEMENT_3D('',#538,#456,#457);
#359=DIRECTION('axis',(0.,0.,1.));
#360=DIRECTION('refdir',(1.,0.,0.));
#361=DIRECTION('center_axis',(-1.,0.,0.));
#362=DIRECTION('ref_axis',(0.,1.,2.22044604925031E-16));
#363=DIRECTION('',(0.,-1.,-2.22044604925031E-16));
#364=DIRECTION('',(0.,2.22044604925031E-16,-1.));
#365=DIRECTION('',(0.,-1.,-2.22044604925031E-16));
#366=DIRECTION('',(0.,2.22044604925031E-16,-1.));
#367=DIRECTION('center_axis',(0.,-1.,-2.22044604925031E-16));
#368=DIRECTION('ref_axis',(-1.,0.,0.));
#369=DIRECTION('',(1.,0.,0.));
#370=DIRECTION('',(0.,2.22044604925031E-16,-1.));
#371=DIRECTION('',(1.,0.,0.));
#372=DIRECTION('center_axis',(1.,0.,0.));
#373=DIRECTION('ref_axis',(0.,-1.,-2.22044604925031E-16));
#374=DIRECTION('',(0.,1.,2.22044604925031E-16));
#375=DIRECTION('',(0.,2.22044604925031E-16,-1.));
#376=DIRECTION('',(0.,1.,2.22044604925031E-16));
#377=DIRECTION('center_axis',(0.,1.,2.22044604925031E-16));
#378=DIRECTION('ref_axis',(1.,0.,0.));
#379=DIRECTION('',(-1.,0.,0.));
#380=DIRECTION('',(0.,2.22044604925031E-16,-1.));
#381=DIRECTION('',(-1.,0.,0.));
#382=DIRECTION('center_axis',(0.,2.22044604925031E-16,-1.));
#383=DIRECTION('ref_axis',(0.,-1.,-2.22044604925031E-16));
#384=DIRECTION('center_axis',(0.,2.22044604925031E-16,-1.));
#385=DIRECTION('ref_axis',(0.,-1.,-2.22044604925031E-16));
#386=DIRECTION('center_axis',(0.,-2.22044604925031E-16,1.));
#387=DIRECTION('ref_axis',(0.,-1.,-2.22044604925031E-16));
#388=DIRECTION('center_axis',(0.,-2.22044604925031E-16,1.));
#389=DIRECTION('ref_axis',(-1.,0.,0.));
#390=DIRECTION('center_axis',(0.,2.22044604925031E-16,-1.));
#391=DIRECTION('ref_axis',(0.,1.,2.22044604925031E-16));
#392=DIRECTION('center_axis',(0.,2.22044604925031E-16,-1.));
#393=DIRECTION('ref_axis',(-1.,0.,0.));
#394=DIRECTION('center_axis',(0.,-2.22044604925031E-16,1.));
#395=DIRECTION('ref_axis',(-1.,0.,0.));
#396=DIRECTION('',(0.,-2.22044604925031E-16,1.));
#397=DIRECTION('center_axis',(0.,-2.22044604925031E-16,1.));
#398=DIRECTION('ref_axis',(-1.,0.,0.));
#399=DIRECTION('center_axis',(0.,-2.22044604925031E-16,1.));
#400=DIRECTION('ref_axis',(-1.,0.,0.));
#401=DIRECTION('center_axis',(0.,2.22044604925031E-16,-1.));
#402=DIRECTION('ref_axis',(0.,1.,2.22044604925031E-16));
#403=DIRECTION('center_axis',(0.,2.22044604925031E-16,-1.));
#404=DIRECTION('ref_axis',(-1.,0.,0.));
#405=DIRECTION('center_axis',(0.,-2.22044604925031E-16,1.));
#406=DIRECTION('ref_axis',(-1.,0.,0.));
#407=DIRECTION('',(0.,-2.22044604925031E-16,1.));
#408=DIRECTION('center_axis',(0.,-2.22044604925031E-16,1.));
#409=DIRECTION('ref_axis',(-1.,0.,0.));
#410=DIRECTION('center_axis',(0.,-2.22044604925031E-16,1.));
#411=DIRECTION('ref_axis',(-1.,0.,0.));
#412=DIRECTION('center_axis',(0.,2.22044604925031E-16,-1.));
#413=DIRECTION('ref_axis',(0.,1.,2.22044604925031E-16));
#414=DIRECTION('center_axis',(0.,2.22044604925031E-16,-1.));
#415=DIRECTION('ref_axis',(-1.,0.,0.));
#416=DIRECTION('center_axis',(0.,-2.22044604925031E-16,1.));
#417=DIRECTION('ref_axis',(-1.,0.,0.));
#418=DIRECTION('',(0.,-2.22044604925031E-16,1.));
#419=DIRECTION('center_axis',(0.,-2.22044604925031E-16,1.));
#420=DIRECTION('ref_axis',(-1.,0.,0.));
#421=DIRECTION('center_axis',(0.,-2.22044604925031E-16,1.));
#422=DIRECTION('ref_axis',(-1.,0.,0.));
#423=DIRECTION('center_axis',(0.,2.22044604925031E-16,-1.));
#424=DIRECTION('ref_axis',(0.,1.,2.22044604925031E-16));
#425=DIRECTION('center_axis',(0.,2.22044604925031E-16,-1.));
#426=DIRECTION('ref_axis',(-1.,0.,0.));
#427=DIRECTION('center_axis',(0.,-2.22044604925031E-16,1.));
#428=DIRECTION('ref_axis',(-1.,0.,0.));
#429=DIRECTION('',(0.,-2.22044604925031E-16,1.));
#430=DIRECTION('center_axis',(0.,-2.22044604925031E-16,1.));
#431=DIRECTION('ref_axis',(-1.,0.,0.));
#432=DIRECTION('center_axis',(0.,-2.22044604925031E-16,1.));
#433=DIRECTION('ref_axis',(-1.,0.,0.));
#434=DIRECTION('center_axis',(0.,2.22044604925031E-16,-1.));
#435=DIRECTION('ref_axis',(0.,1.,2.22044604925031E-16));
#436=DIRECTION('center_axis',(0.,2.22044604925031E-16,-1.));
#437=DIRECTION('ref_axis',(-1.,0.,0.));
#438=DIRECTION('center_axis',(0.,-2.22044604925031E-16,1.));
#439=DIRECTION('ref_axis',(-1.,0.,0.));
#440=DIRECTION('',(0.,-2.22044604925031E-16,1.));
#441=DIRECTION('center_axis',(0.,-2.22044604925031E-16,1.));
#442=DIRECTION('ref_axis',(-1.,0.,0.));
#443=DIRECTION('center_axis',(0.,-2.22044604925031E-16,1.));
#444=DIRECTION('ref_axis',(-1.,0.,0.));
#445=DIRECTION('center_axis',(0.,2.22044604925031E-16,-1.));
#446=DIRECTION('ref_axis',(0.,1.,2.22044604925031E-16));
#447=DIRECTION('center_axis',(0.,2.22044604925031E-16,-1.));
#448=DIRECTION('ref_axis',(-1.,0.,0.));
#449=DIRECTION('center_axis',(0.,-2.22044604925031E-16,1.));
#450=DIRECTION('ref_axis',(-1.,0.,0.));
#451=DIRECTION('',(0.,-2.22044604925031E-16,1.));
#452=DIRECTION('center_axis',(0.,-2.22044604925031E-16,1.));
#453=DIRECTION('ref_axis',(-1.,0.,0.));
#454=DIRECTION('center_axis',(0.,-2.22044604925031E-16,1.));
#455=DIRECTION('ref_axis',(-1.,0.,0.));
#456=DIRECTION('center_axis',(0.,2.22044604925031E-16,-1.));
#457=DIRECTION('ref_axis',(0.,1.,2.22044604925031E-16));
#458=CARTESIAN_POINT('',(0.,0.,0.));
#459=CARTESIAN_POINT('Origin',(-17.5,-32.,52.));
#460=CARTESIAN_POINT('',(-17.5,4.40350434102339,20.));
#461=CARTESIAN_POINT('',(-17.5,-32.,20.));
#462=CARTESIAN_POINT('',(-17.5,-22.,20.));
#463=CARTESIAN_POINT('',(-17.5,-32.,52.));
#464=CARTESIAN_POINT('',(-17.5,-32.,52.));
#465=CARTESIAN_POINT('',(-17.5,4.40350434102338,52.));
#466=CARTESIAN_POINT('',(-17.5,8.,52.));
#467=CARTESIAN_POINT('',(-17.5,4.40350434102338,52.));
#468=CARTESIAN_POINT('Origin',(142.5,-32.,52.));
#469=CARTESIAN_POINT('',(142.5,-32.,20.));
#470=CARTESIAN_POINT('',(102.5,-32.,20.));
#471=CARTESIAN_POINT('',(142.5,-32.,52.));
#472=CARTESIAN_POINT('',(142.5,-32.,52.));
#473=CARTESIAN_POINT('',(-17.5,-32.,52.));
#474=CARTESIAN_POINT('Origin',(142.5,8.,52.));
#475=CARTESIAN_POINT('',(142.5,8.00000000000001,20.));
#476=CARTESIAN_POINT('',(142.5,-2.,20.));
#477=CARTESIAN_POINT('',(142.5,8.,52.));
#478=CARTESIAN_POINT('',(142.5,8.,52.));
#479=CARTESIAN_POINT('',(142.5,-32.,52.));
#480=CARTESIAN_POINT('Origin',(-13.9035043410234,8.,52.));
#481=CARTESIAN_POINT('',(-13.9035043410234,8.00000000000001,20.));
#482=CARTESIAN_POINT('',(24.2982478294883,8.00000000000001,20.));
#483=CARTESIAN_POINT('',(-13.9035043410234,8.,52.));
#484=CARTESIAN_POINT('',(-13.9035043410234,8.,52.));
#485=CARTESIAN_POINT('',(142.5,8.,52.));
#486=CARTESIAN_POINT('Origin',(-17.5,8.,52.));
#487=CARTESIAN_POINT('Origin',(-17.5,8.00000000000001,20.));
#488=CARTESIAN_POINT('Origin',(-17.5,8.,52.));
#489=CARTESIAN_POINT('Origin',(62.5,-12.,52.));
#490=CARTESIAN_POINT('Origin',(62.5,-12.,20.));
#491=CARTESIAN_POINT('Origin',(75.,-12.,52.));
#492=CARTESIAN_POINT('',(86.3,-12.,20.));
#493=CARTESIAN_POINT('Origin',(75.,-12.,20.));
#494=CARTESIAN_POINT('',(86.3,-12.,52.));
#495=CARTESIAN_POINT('',(86.3,-12.,52.));
#496=CARTESIAN_POINT('Origin',(75.,-12.,52.));
#497=CARTESIAN_POINT('Origin',(75.,-12.,52.));
#498=CARTESIAN_POINT('Origin',(62.5,-12.,20.));
#499=CARTESIAN_POINT('Origin',(0.,-12.,52.));
#500=CARTESIAN_POINT('',(11.3,-12.,20.));
#501=CARTESIAN_POINT('Origin',(0.,-12.,20.));
#502=CARTESIAN_POINT('',(11.3,-12.,52.));
#503=CARTESIAN_POINT('',(11.3,-12.,52.));
#504=CARTESIAN_POINT('Origin',(0.,-12.,52.));
#505=CARTESIAN_POINT('Origin',(0.,-12.,52.));
#506=CARTESIAN_POINT('Origin',(62.5,-12.,20.));
#507=CARTESIAN_POINT('Origin',(100.,-12.,52.));
#508=CARTESIAN_POINT('',(111.3,-12.,20.));
#509=CARTESIAN_POINT('Origin',(100.,-12.,20.));
#510=CARTESIAN_POINT('',(111.3,-12.,52.));
#511=CARTESIAN_POINT('',(111.3,-12.,52.));
#512=CARTESIAN_POINT('Origin',(100.,-12.,52.));
#513=CARTESIAN_POINT('Origin',(100.,-12.,52.));
#514=CARTESIAN_POINT('Origin',(62.5,-12.,20.));
#515=CARTESIAN_POINT('Origin',(50.,-12.,52.));
#516=CARTESIAN_POINT('',(61.3,-12.,20.));
#517=CARTESIAN_POINT('Origin',(50.,-12.,20.));
#518=CARTESIAN_POINT('',(61.3,-12.,52.));
#519=CARTESIAN_POINT('',(61.3,-12.,52.));
#520=CARTESIAN_POINT('Origin',(50.,-12.,52.));
#521=CARTESIAN_POINT('Origin',(50.,-12.,52.));
#522=CARTESIAN_POINT('Origin',(62.5,-12.,20.));
#523=CARTESIAN_POINT('Origin',(25.,-12.,52.));
#524=CARTESIAN_POINT('',(36.3,-12.,20.));
#525=CARTESIAN_POINT('Origin',(25.,-12.,20.));
#526=CARTESIAN_POINT('',(36.3,-12.,52.));
#527=CARTESIAN_POINT('',(36.3,-12.,52.));
#528=CARTESIAN_POINT('Origin',(25.,-12.,52.));
#529=CARTESIAN_POINT('Origin',(25.,-12.,52.));
#530=CARTESIAN_POINT('Origin',(62.5,-12.,20.));
#531=CARTESIAN_POINT('Origin',(125.,-12.,52.));
#532=CARTESIAN_POINT('',(136.3,-12.,20.));
#533=CARTESIAN_POINT('Origin',(125.,-12.,20.));
#534=CARTESIAN_POINT('',(136.3,-12.,52.));
#535=CARTESIAN_POINT('',(136.3,-12.,52.));
#536=CARTESIAN_POINT('Origin',(125.,-12.,52.));
#537=CARTESIAN_POINT('Origin',(125.,-12.,52.));
#538=CARTESIAN_POINT('Origin',(62.5,-12.,20.));
#539=UNCERTAINTY_MEASURE_WITH_UNIT(LENGTH_MEASURE(0.01),#543,
'DISTANCE_ACCURACY_VALUE',
'Maximum model space distance between geometric entities at asserted c
onnectivities');
#540=UNCERTAINTY_MEASURE_WITH_UNIT(LENGTH_MEASURE(0.01),#543,
'DISTANCE_ACCURACY_VALUE',
'Maximum model space distance between geometric entities at asserted c
onnectivities');
#541=(
GEOMETRIC_REPRESENTATION_CONTEXT(3)
GLOBAL_UNCERTAINTY_ASSIGNED_CONTEXT((#539))
GLOBAL_UNIT_ASSIGNED_CONTEXT((#543,#545,#546))
REPRESENTATION_CONTEXT('','3D')
);
#542=(
GEOMETRIC_REPRESENTATION_CONTEXT(3)
GLOBAL_UNCERTAINTY_ASSIGNED_CONTEXT((#540))
GLOBAL_UNIT_ASSIGNED_CONTEXT((#543,#545,#546))
REPRESENTATION_CONTEXT('','3D')
);
#543=(
LENGTH_UNIT()
NAMED_UNIT(*)
SI_UNIT(.MILLI.,.METRE.)
);
#544=(
LENGTH_UNIT()
NAMED_UNIT(*)
SI_UNIT($,.METRE.)
);
#545=(
NAMED_UNIT(*)
PLANE_ANGLE_UNIT()
SI_UNIT($,.RADIAN.)
);
#546=(
NAMED_UNIT(*)
SI_UNIT($,.STERADIAN.)
SOLID_ANGLE_UNIT()
);
#547=SHAPE_DEFINITION_REPRESENTATION(#548,#549);
#548=PRODUCT_DEFINITION_SHAPE('',$,#551);
#549=SHAPE_REPRESENTATION('',(#319),#541);
#550=PRODUCT_DEFINITION_CONTEXT('part definition',#555,'design');
#551=PRODUCT_DEFINITION('block for addevico','block for addevico v6',#552,
#550);
#552=PRODUCT_DEFINITION_FORMATION('',$,#557);
#553=PRODUCT_RELATED_PRODUCT_CATEGORY('block for addevico v6',
'block for addevico v6',(#557));
#554=APPLICATION_PROTOCOL_DEFINITION('international standard',
'automotive_design',2009,#555);
#555=APPLICATION_CONTEXT(
'Core Data for Automotive Mechanical Design Process');
#556=PRODUCT_CONTEXT('part definition',#555,'mechanical');
#557=PRODUCT('block for addevico','block for addevico v6',$,(#556));
#558=PRESENTATION_STYLE_ASSIGNMENT((#559));
#559=SURFACE_STYLE_USAGE(.BOTH.,#560);
#560=SURFACE_SIDE_STYLE('',(#561));
#561=SURFACE_STYLE_FILL_AREA(#562);
#562=FILL_AREA_STYLE('Steel - Satin',(#563));
#563=FILL_AREA_STYLE_COLOUR('Steel - Satin',#564);
#564=COLOUR_RGB('Steel - Satin',0.627450980392157,0.627450980392157,0.627450980392157);
ENDSEC;
END-ISO-10303-21;
